# Supplementary material for: Qualitative and Quantitative Analyses of Sialyl O-Glycans in Milk-Derived Sialylglycopeptide Concentrate
Source: Foods. 2024 Sep 2;13(17):2792. doi: 10.3390/foods13172792 (PMC11395400; doi:10.3390/foods13172792)
Supplement: Supplementary file 1 [file foods-13-02792-s001.zip]

Archive with 1 entries (1 files):
- foods-3169947-supplementary.pdf
